# Supplementary material for: Rare non-coding variants are associated with plasma lipid traits in a founder population
Source: Sci Rep. 2017 Nov 27;7:16415. doi: 10.1038/s41598-017-16550-8 (PMC5704019; doi:10.1038/s41598-017-16550-8)
Supplement: Supplementary file 2 — Supplementary Table 5 [file 41598_2017_16550_MOESM2_ESM.xlsx]

## Sheet: Supp. Table5
Igartua et al. Rare variants associated with serum blood lipid traits in a founder population Supplementary Table 5: Summary of association results for rare in European variants in the Hutterites. Table shows results from the GWAS association studies using a linear mixed model and from the functional gwas (fgwas) for variants with posterior probability of association (PPA)>0.5 within regions with…
						GWAS results			fgwas results		Variant Annotation						LCL eQTL results
Lipid Trait	rsID	chr	position	Minor/Major	af	beta	se	p	logBF	PPA	Func.refGene	Gene	Gene Detail	1000g EUR Freq	CADD	GERP	beta	se	p	Gene
LDL-C	.	1	224811120	A/C	0.021	-0.81817	0.20634	7.98774e-05	5.25613	0.75628	intronic	CNIH3	.	.	4.528	-2.98
LDL-C	rs191020975	3	96710644	G/A	0.019	0.860686	0.199935	1.87713e-05	6.45786	0.52775	intronic	EPHA6	.	0.001	1.667	-1.84
LDL-C	rs17242388	19	11206861	A/G	0.03	1.233	0.153856	3.89416e-15	28.0202	1	intronic	LDLR	.	0.006	2.953	0.235
LDL-C	rs186246405	19	8018607	A/G	0.023	1.31417	0.185029	2.69663e-12	21.1006	1	intergenic	TIMM44,ELAVL1	dist=9899;dist=4850	0.001	1.631	0.015	-1.34326	0.447378	0.00283495	CCL25
LDL-C	rs574678076	19	9120550	A/G	0.029	1.22969	0.157258	1.66002e-14	26.4704	1	intergenic	MUC16,OR1M1	dist=28532;dist=83371	0.001	3.182	0.136
LDL-C	rs557493846	19	7970831	A/G	0.023	1.31417	0.185029	2.69663e-12	21.1006	1	intronic	MAP2K7	.	0.001	10.78	4.65	-1.34326	0.447378	0.00283495	CCL25
LDL-C	rs184956593	19	10721201	A/G	0.03	1.25261	0.153574	1.32163e-15	29.1088	1	intronic	SLC44A2	.	.	1.383	0.149
LDL-C	rs188348411	19	10889442	T/C	0.03	1.23348	0.153745	3.6414e-15	28.0977	1	intronic	DNM2	.	0.001	1.868	-2.12
LDL-C	rs367872888	19	13178320	G/A	0.032	1.123	0.152275	4.09489e-13	23.3642	1	intronic	NFIX	.	.	1.592	0
LDL-C	rs149995389	19	9447570	T/C	0.03	1.26988	0.153272	4.90829e-16	30.1134	1	intronic	ZNF559,ZNF559-ZNF177	.	0.001	1.027	-1.23
LDL-C	rs569073306	19	9798489	T/A	0.03	1.26945	0.152239	3.24348e-16	30.5232	1	intergenic	ZNF562,ZNF812	dist=12713;dist=2325	0.002	5.392	0.122
LDL-C	.	19	11441687	T/G	0.039	0.970336	0.139644	7.61604e-12	20.6141	0.999999	intronic	RAB3D	.	.	0.602	0
LDL-C	.	19	11824001	T/C	0.04	0.971298	0.138052	4.24198e-12	21.221	0.999999	intergenic	ZNF833P,ZNF823	dist=26617;dist=8079	.	2.684	0.695	-0.392825	0.0591557	9.52575e-11	ZNF440
LDL-C	rs139682067	19	8393494	A/T	0.027	1.15026	0.166632	1.03274e-11	20.0518	0.999998	intronic	KANK3	.	0.003	4.99	-2.23
LDL-C	rs148951852	19	12574827	T/C	0.038	0.923111	0.141991	1.39681e-10	17.7602	0.999985	exonic	ZNF709	nonsynonymous SNV	0.001	0.001	-5.15	-0.18029	0.0652553	0.00597764	MAN2B1
LDL-C	rs568448676	19	13324259	A/G	0.033	1.14249	0.152121	1.56682e-13	24.3306	0.999903	intronic	CACNA1A	.	.	1.929	0.645
LDL-C	rs566944285	19	7494350	A/G	0.023	1.05871	0.176292	2.88635e-09	14.469	0.999694	intronic	ARHGEF18	.	.	0.095	-0.47
LDL-C	rs140431175	19	13436237	C/T	0.087	0.569087	0.095863	4.32724e-09	14.7193	0.999578	intronic	CACNA1A	.	0.005	1.287	0.189
LDL-C	rs557778817	19	11305534	T/C	0.032	1.30345	0.14935	1.48417e-17	33.7778	0.99952	intronic	KANK2	.	0.003	11.31	1.31
LDL-C	.	19	7162104	A/G	0.026	0.96465	0.169293	1.69912e-08	12.9182	0.99723	intronic	INSR	.	.	2.58	0.122
LDL-C	rs186291988	19	6231974	A/G	0.028	0.917766	0.166887	5.12255e-08	11.9254	0.997046	intronic	MLLT1	.	0.0089	3.131	0.149	1.46369	0.477634	0.00231895	SLC25A41
LDL-C	.	19	5908883	A/C	0.03	0.969784	0.167366	9.8355e-09	13.49	0.992212	exonic	VMAC	synonymous SNV	.	9.652	1.78	-0.435645	0.095237	6.26941e-06	DUS3L
																	-0.372604	0.116355	0.00146531	HSD11B1L
LDL-C	rs117064391	19	9032847	C/G	0.031	1.24285	0.155823	5.1791e-15	27.7121	0.99085	intronic	MUC16	.	0.008	0.524	0.795
LDL-C	.	19	8535995	T/C	0.03	1.16218	0.156758	3.11139e-13	23.6016	0.985814	intronic	HNRNPM	.	.	3.297	1.47
LDL-C	.	19	6513458	A/G	0.028	0.928518	0.16502	2.53551e-08	12.5871	0.985392	intergenic	TUBB4A,TNFSF9	dist=10599;dist=17552	.	0.589	0	1.4833	0.464069	0.00149551	SLC25A41
LDL-C	rs189151917	19	14252905	G/A	0.072	0.521076	0.104539	7.60893e-07	9.74855	0.96423	ncRNA_intronic	LOC100507373	.	0.004	8.655	-0.635
LDL-C	rs143950469	19	5355165	G/T	0.027	0.842192	0.166369	5.13933e-07	9.80404	0.963654	intergenic	PTPRS,ZNRF4	dist=14351;dist=100261	0.005	0.168	-0.935
LDL-C	.	19	4989452	A/G	0.027	0.843686	0.167619	5.94927e-07	9.65216	0.960169	intronic	KDM4B	.	.	0.041	-0.47
LDL-C	rs192882746	19	5121562	T/C	0.028	0.84964	0.166413	4.11779e-07	10.0081	0.954446	intronic	KDM4B	.	0.003	0.762	-1.92
LDL-C	rs8105775	19	4508945	A/G	0.028	0.812337	0.164504	9.59488e-07	9.23243	0.952807	exonic	PLIN4	synonymous SNV	0.997	0.016	-10.2
LDL-C	rs142680117	19	10665828	T/C	0.031	1.28536	0.151691	1.12605e-16	31.6398	0.947541	exonic	KRI1	synonymous SNV	0.002	16.19	-8.42
LDL-C	.	19	14382931	T/G	0.074	0.505599	0.103731	1.31645e-06	9.23995	0.930155	intergenic	ADGRL1,ADGRE5	dist=65934;dist=109025	.	2.246	-1.93
LDL-C	.	19	9992952	C/T	0.031	1.25837	0.153408	9.26201e-16	29.4735	0.929098	intronic	OLFM2	.	.	1.653	0.36
LDL-C	rs576729806	19	3671995	A/G	0.028	0.82125	0.175439	3.34728e-06	8.0678	0.923877	intronic	PIP5K1C	.	.	0.771	-2.39	-0.175302	0.0665618	0.00875357	FZR1
LDL-C	rs372169964	19	5756683	T/C	0.03	0.789234	0.165981	2.35135e-06	8.44296	0.838968	intronic	CATSPERD	.	0.003	0.202	-0.414	-0.404583	0.0931115	1.74119e-05	DUS3L
																	-0.343636	0.113643	0.00264648	HSD11B1L
LDL-C	.	19	4910782	A/C	0.026	0.775634	0.168007	4.53689e-06	7.79907	0.824147	UTR5	UHRF1	NM_013282:c.-77C>A	.	14.07	0.804
LDL-C	.	19	11978399	T/C	0.04	0.966177	0.138106	5.54837e-12	20.9514	0.809507	exonic	ZNF439	nonsynonymous SNV	.	16.65	0.575	-0.393454	0.0571179	2.02894e-11	ZNF440
LDL-C	.	19	6385501	T/C	0.029	0.920799	0.164967	3.25573e-08	12.3689	0.741565	intronic	GTF2F1	.	.	12.39	0.435	1.46228	0.464278	0.00174994	SLC25A41
LDL-C	.	19	14905426	G/A	0.07	0.478475	0.105646	6.82172e-06	7.71086	0.72722	intergenic	ADGRE2,OR7C1	dist=16073;dist=4560	.	10.87	0.263
LDL-C	rs190144917	19	9895661	C/T	0.031	1.2814	0.150935	9.91092e-17	31.788	0.700637	intergenic	ZNF846,FBXL12	dist=16251;dist=25282	0.001	8.969	0.0465
LDL-C	rs561129352	19	12758503	C/T	0.038	0.924616	0.14199	1.30626e-10	17.8256	0.700632	intronic	MAN2B1	.	.	1.053	-4.99	-0.489482	0.0899892	9.02245e-08	HOOK2
																	-0.180535	0.065246	0.00590337	MAN2B1
LDL-C	rs560370473	19	3644698	A/T	0.028	0.82125	0.175439	3.34728e-06	8.0678	0.695883	intronic	PIP5K1C	.	0.001	6.881	-3.21	-0.175302	0.0665618	0.00875357	FZR1
LDL-C	rs183519608	19	11085893	G/A	0.03	1.24552	0.153547	1.85875e-15	28.7754	0.66199	intronic	SMARCA4	.	0.003	0.669	-0.658
LDL-C	.	19	10574007	T/C	0.031	1.28218	0.153413	2.7922e-16	30.714	0.655235	intronic	PDE4A	.	.	0.417	0
LDL-C	rs142229220	19	5799928	T/C	0.029	0.802448	0.165752	1.54698e-06	8.82107	0.64844	intergenic	DUS3L,NRTN	dist=8679;dist=23890	0.003	6.245	0.289	-0.402462	0.0930577	1.90193e-05	DUS3L
																	-0.341675	0.113567	0.00277993	HSD11B1L
LDL-C	.	19	4724555	A/G	0.028	0.824217	0.164312	6.4882e-07	9.58741	0.642943	upstream	DPP9	.	.	4.408	-1.33
LDL-C	rs113867312	19	3156407	A/G	0.029	0.739571	0.176382	3.05829e-05	6.13865	0.614039	intronic	GNA15	.	.	4.128	0	-0.1486	0.0546256	0.00678788	AES
LDL-C	.	19	10276938	A/G	0.031	1.24287	0.153503	2.0827e-15	28.6564	0.585739	intronic	DNMT1	.	.	3.653	-1.77
LDL-C	.	19	6654212	T/C	0.029	0.886662	0.165914	1.18388e-07	11.1634	0.570733	intergenic	CD70,TNFSF14	dist=63049;dist=8936	.	9.489	0.207	1.45327	0.451874	0.00139827	SLC25A41
LDL-C	rs144428474	19	4363665	A/G	0.029	0.78002	0.16352	2.18505e-06	8.50695	0.552508	intronic	SH3GL1	.	0.008	3.045	-5.78
LDL-C	.	19	11784766	T/C	0.039	0.927103	0.141333	9.63937e-11	18.1283	0.550023	upstream	ZNF833P	.	.	8.273	0.471	-0.371383	0.0619912	4.43665e-09	ZNF440
LDL-C	.	19	12357787	T/C	0.039	0.936154	0.141425	6.58071e-11	18.5009	0.534409	intergenic	LOC100289333,ZNF44	dist=39396;dist=24838	.	7.053	-0.555
LDL-C	rs548788472	19	6940181	C/T	0.028	0.966589	0.166921	1.00456e-08	13.4467	0.531548	UTR3	ADGRE1	NM_001256252:c.*141T>C,NM_001256253:c.*141T>C,NM_001256255:c.*141T>C,NM_001974:c.*141T>C,NM_001256254:c.*141T>C	.	0.952	-4.84
TG	rs149157643	11	117921732	G/A	0.023	-1.26658	0.17384	7.46754e-13	22.493	0.999999	ncRNA_intronic	TMPRSS4-AS1	.	0.007	6.684	2.17
TG	rs146127017	11	119875844	A/G	0.025	-1.12251	0.164099	1.53618e-11	19.5987	0.999999	intergenic	LOC102724301,TRIM29	dist=265511;dist=106150	0.008	2.465	-0.353
TG	.	11	118830967	T/C	0.022	-1.27132	0.179192	2.78834e-12	21.1039	0.999999	intergenic	UPK2,FOXR1	dist=1698;dist=11450	.	4.615	0.13	0.236672	0.0729815	0.00127601	TRAPPC4
TG	rs6589676	11	118578089	T/C	0.02	-1.18556	0.189157	5.90033e-10	15.8887	0.99983	intergenic	TREH,DDX6	dist=27708;dist=40384	0.994	0.801	-0.665
TG	rs377657187	11	119033729	G/A	0.02	-1.18483	0.190939	8.63045e-10	15.5221	0.999799	downstream	ABCG4	.	.	0.194	-0.298	0.23584	0.0729697	0.00132436	TRAPPC4
TG	rs192198415	11	116298324	A/G	0.023	-1.16277	0.188982	1.18575e-09	15.2569	0.999581	intergenic	LINC00900,BUD13	dist=667406;dist=320562	0.004	5.006	1.24
TG	rs193288949	11	119452788	A/G	0.024	-0.992899	0.170997	9.09345e-09	13.4706	0.996818	intergenic	USP2-AS1,PVRL1	dist=82844;dist=56020	0.001	0.848	-0.47
TG	rs112909684	11	119611228	A/G	0.024	-1.00191	0.170833	6.49867e-09	13.7824	0.995525	downstream	LOC102724301	.	0.0089	2.563	-0.561
TG	.	11	116422626	T/C	0.022	-1.10369	0.19124	1.11283e-08	13.102	0.99443	intergenic	LINC00900,BUD13	dist=791708;dist=196260	.	4.937	-1.3
TG	rs112994980	11	116491788	A/G	0.023	-1.15392	0.18926	1.65801e-09	14.9264	0.984276	intergenic	LINC00900,BUD13	dist=860870;dist=127098	0.003	7.292	-1.52
TG	.	11	119411377	T/A	0.024	-0.990424	0.171622	1.11454e-08	13.2781	0.979641	intergenic	USP2-AS1,PVRL1	dist=41433;dist=97431	.	2.296	-0.851
TG	rs184333869	11	117947268	T/C	0.023	-1.27918	0.174463	5.40629e-13	22.7921	0.975626	ncRNA_intronic	TMPRSS4-AS1	.	0.001	0.591	-5.54
TG	rs138326449	11	116701354	A/G	0.024	-1.13613	0.184188	1.07962e-09	15.3834	0.857832	splicing	APOC3	NM_000040:exon2:c.55+1G>A	0.003	25.1	4.89
TG	rs148548901	11	117669384	C/T	0.02	-1.17426	0.185739	4.22005e-10	16.2387	0.811532	intergenic	DSCAML1,FXYD6-FXYD2	dist=1408;dist=21406	0.001	1.42	-0.0427
TG	rs114977169	11	117371491	A/G	0.024	-1.25318	0.172818	9.48777e-13	22.3002	0.658313	intronic	DSCAML1	.	.	2.421	1.5
TG	.	11	118079744	T/G	0.021	-1.1851	0.184719	2.35883e-10	16.8249	0.59702	intronic	AMICA1	.	.	1.028	1.09
TG	.	11	119747886	A/G	0.023	-1.02675	0.173217	4.51405e-09	14.0933	0.585615	intergenic	LOC102724301,TRIM29	dist=137553;dist=234108	.	0.147	-6.03
TG	.	11	117067279	T/G	0.022	-1.15481	0.182445	4.02714e-10	16.3583	0.523215	ncRNA_intronic	LOC100652768	.	.	18.4	1.88
HDL-C	rs184333869	11	117947268	T/C	0.023	0.89434	0.182164	1.10023e-06	9.03329	0.864797	ncRNA_intronic	TMPRSS4-AS1	.	0.001	0.591	-5.54
HDL-C	rs189679427	16	58911464	T/C	0.052	-0.611841	0.125365	1.27011e-06	9.2352	0.763103	intergenic	GOT2,APOOP5	dist=143203;dist=876581	0.0099	7.273	0	0.110647	0.0386526	0.00440871	GOT2
HDL-C	rs189664208	16	57654462	T/C	0.051	-0.571229	0.127485	8.48593e-06	7.46241	0.755436	intronic	ADGRG1	.	0.007	4.454	-8
